# Supplementary material for: Pathway activity profiling of growth factor receptor network and stemness pathways differentiates metaplastic breast cancer histological subtypes
Source: BMC Cancer. 2019 Sep 5;19:881. doi: 10.1186/s12885-019-6052-z (PMC6727561; doi:10.1186/s12885-019-6052-z)
Supplement: Supplementary file 1 — Table S1. Breast cancer patient sample characteristics. MpBC: metaplastic breast cancer. TNBC: triple negative breast cancer. FFPE: formalin-fixed paraffin-embedded. (XLSX 10 kb) [file 12885_2019_6052_MOESM1_ESM.xlsx]

## Sheet: Sheet1
Patient Identifier	Breast Cancer Subtype	Sample Type	Sample RNA Integrity Number (RIN)	DNA Mutations	Mutation Profiling Method
COH-1	MpBC	FFPE	2.1	JAK3	Onco48
COH-2	MpBC	FFPE	2.2	APC, AKT1, TP53	Onco48
COH-3	MpBC	FFPE	7.2	ATM, TP53, STK11	Onco48
COH-4	MpBC	FFPE	2.3	TP53	Onco48
COH-5	MpBC	FFPE	2.3	PIK3CA	Onco48
COH-6	MpBC	FFPE	2.1	PIK3CA, HRAS	Onco48
COH-7	MpBC	FFPE	2.5	TP53	Onco48
COH-8	MpBC	FFPE	2.4	PIK3CA	Onco48
COH-10	MpBC	FFPE	2.4	none identified	Onco48
COH-11	MpBC	FFPE	2.3	TP53	Onco48
COH-13	MpBC	FFPE	2.1	PTEN, TP53	Onco48
COH-14	MpBC	FFPE	2.2	TP53, PIK3CA, PTEN	Onco48
COH-15	MpBC	Fresh Frozen	2.3	TP53	Onco48
COH-16	MpBC	FFPE	2	PIK3CA, PTEN, TP53	Onco48
COH-17	MpBC	FFPE	2.1	PI3KCA, FGFR3	Onco48
COH-19	MpBC	FFPE	3	ERBB3, PIK3CA, TP53, BAP1, RB1	Foundation Medicine One
COH-20	MpBC	FFPE	2	PIK3CA, MET	Onco48
COH-21	MpBC	FFPE	2.4	no mutation data	n/a
COH-22	MpBC	FFPE	2.1	no mutation data	n/a
COH-23	TNBC	FFPE	2.3	no mutation data	n/a
COH-24	TNBC	FFPE	2.3	no mutation data	n/a
COH-25	TNBC	FFPE	2.5	no mutation data	n/a
COH-27	TNBC	FFPE	2.4	no mutation data	n/a
COH-28	TNBC	FFPE	2.5	no mutation data	n/a
COH-30	TNBC	FFPE	2.5	no mutation data	n/a
COH-31	TNBC	FFPE	2.4	no mutation data	n/a
COH-32	TNBC	FFPE	2.3	no mutation data	n/a
