# Supplementary material for: Pathway activity profiling of growth factor receptor network and stemness pathways differentiates metaplastic breast cancer histological subtypes
Source: BMC Cancer. 2019 Sep 5;19:881. doi: 10.1186/s12885-019-6052-z (PMC6727561; doi:10.1186/s12885-019-6052-z)
Supplement: Supplementary file 3 — Table S2. Custom NanoString panel gene list. (PNG 415 kb) (XLSX 19 kb) [file 12885_2019_6052_MOESM3_ESM.xlsx]

## Sheet: Sheet1
Gene	Accession Number	Type
ABCB1	NM_000927.3	Endogenous
ACKR3	NM_020311.1	Endogenous
ACP7	NM_001004318.2	Endogenous
ACTA2	NM_001613.1	Endogenous
ACTBL2	NM_001017992.2	Endogenous
AEBP1	NM_001129.3	Endogenous
AGK	NM_018238.3	Housekeeping
AKAP12	NM_005100.3	Endogenous
AKT1	NM_001014432.1	Endogenous
ALDH1A1	NM_000689.3	Endogenous
ALDH1A2	NM_003888.2	Endogenous
ALDH1A3	NM_000693.3	Endogenous
ALDH3A2	NM_001031806.1	Endogenous
ALDH3B2	NM_000695.3	Endogenous
ALOXE3	NM_001165960.1	Endogenous
ANKH	NM_054027.4	Endogenous
ANPEP	NM_001150.1	Endogenous
APAF1	NM_181869.1	Endogenous
APBB1	NM_001164.2	Endogenous
AQP5	NM_001651.3	Endogenous
ARC	NM_015193.3	Endogenous
ARHGAP33	NM_052948.2	Endogenous
ATF3	NM_001674.2	Endogenous
ATP2B4	NM_001684.3	Endogenous
AXL	NM_021913.2	Endogenous
BAD	NM_004322.3	Endogenous
BAG3	NM_004281.3	Endogenous
BCL2L11	NM_138621.4	Endogenous
BEX1	NM_018476.3	Endogenous
BGN	NM_001711.3	Endogenous
BHLHA15	NM_177455.3	Endogenous
BIRC3	NM_182962.2	Endogenous
BMP6	NM_001718.2	Endogenous
BOLA3	NM_001035505.1	Endogenous
BRCA1	NM_007305.2	Endogenous
BRCA2	NM_000059.3	Endogenous
BST2	NM_004335.2	Endogenous
C1R	NM_001733.4	Endogenous
C1S	NM_001734.2	Endogenous
CA6	NM_001215.3	Endogenous
CA9	NM_001216.2	Endogenous
CACYBP	NM_014412.2	Endogenous
CALML5	NM_017422.4	Endogenous
CAPN5	NM_004055.4	Endogenous
SDPR	NM_004657.5	Endogenous
CCL2	NM_002982.3	Endogenous
CCL20	NM_004591.1	Endogenous
CCL26	NM_006072.4	Endogenous
CD24	NM_013230.2	Endogenous
CD248	NM_020404.2	Endogenous
CD44	NM_001001392.1	Endogenous
CDC20	NM_001255.2	Endogenous
CDH1	NM_004360.2	Endogenous
CDH11	NM_001797.2	Endogenous
CDH2	NM_001792.3	Endogenous
CDK19	NM_015076.3	Endogenous
CDRT1	NM_006382.3	Endogenous
CEACAM1	NM_001712.3	Endogenous
CELF2	NM_001025076.2	Endogenous
CFH	NM_001014975.2	Endogenous
CHAC1	NM_024111.3	Endogenous
CITED1	NM_004143.3	Endogenous
COL1A1	NM_000088.3	Endogenous
COL1A2	NM_000089.3	Endogenous
COL3A1	NM_000090.3	Endogenous
COL5A1	NM_000093.3	Endogenous
COL5A2	NM_000393.3	Endogenous
COL6A2	NM_001849.2	Endogenous
CRELD2	NM_024324.4	Endogenous
CRIP2	NM_001270837.1	Endogenous
CRISPLD2	NM_031476.3	Endogenous
CRTAM	NM_019604.2	Endogenous
CRYAB	NM_001885.1	Endogenous
CTGF	NM_001901.2	Endogenous
CXCL11	NM_005409.4	Endogenous
CXCL2	NM_002089.3	Endogenous
CXCL3	NM_002090.2	Endogenous
CXCL5	NM_002994.3	Endogenous
CXCL6	NM_002993.3	Endogenous
IL8	NM_000584.2	Endogenous
CYB5R2	NM_016229.3	Endogenous
DCLK1	NM_004734.4	Endogenous
DCN	NM_001920.3	Endogenous
DDIT3	NM_004083.4	Endogenous
DDX50	NM_024045.1	Housekeeping
DGCR5	NR_045121.1	Endogenous
DHRS9	NM_005771.4	Endogenous
DHX16	NM_001164239.1	Housekeeping
DIO3	NM_001362.3	Endogenous
DIRAS3	NM_004675.2	Endogenous
DKK1	NM_012242.2	Endogenous
DLEU1	NR_002605.1	Endogenous
DNAJA1	NM_001539.2	Endogenous
DNAJA4	NM_001130182.1	Endogenous
DNAJB1	NM_006145.2	Endogenous
DNAJB4	NM_007034.3	Endogenous
DPY19L1	NM_015283.1	Endogenous
DSCAM	NM_001389.3	Endogenous
DUSP5	NM_004419.3	Endogenous
DUSP8	NM_004420.2	Endogenous
EDN2	NM_001956.3	Endogenous
EEF1A2	NM_001958.2	Endogenous
EFEMP1	NM_004105.3	Endogenous
EFHD1	NM_025202.3	Endogenous
EFS	NM_032459.1	Endogenous
EGFR	NM_201282.1	Endogenous
EGR1	NM_001964.2	Endogenous
EIF2AK2	NM_001135652.2	Endogenous
ELF3	NM_001114309.1	Endogenous
ELF5	NM_001422.2	Endogenous
ENPP1	NM_006208.1	Endogenous
EPGN	NM_001013442.1	Endogenous
EPHA4	NM_004438.3	Endogenous
EPSTI1	NM_001002264.2	Endogenous
ERBB2	NM_001005862.1	Endogenous
ERBB3	NM_001005915.1	Endogenous
ERCC3	NM_000122.1	Housekeeping
ETV1	NM_004956.4	Endogenous
EXTL1	NM_004455.2	Endogenous
F2R	NM_001992.2	Endogenous
FAM131B	NM_001031690.2	Endogenous
FAM25A	NM_001146157.2	Endogenous
FAM46B	NM_052943.3	Endogenous
FAM49A	NM_030797.2	Endogenous
FAM83A-AS1	NR_024479.1	Endogenous
FAT1	NM_005245.3	Endogenous
FBN1	NM_000138.3	Endogenous
FERMT1	NM_017671.4	Endogenous
FGFBP2	NM_031950.3	Endogenous
FILIP1L	NM_014890.2	Endogenous
FKBP4	NM_002014.3	Endogenous
FLRT2	NM_013231.4	Endogenous
FN1	NM_212482.1	Endogenous
FOLR1	NM_000802.2	Endogenous
FOXM1	NM_202002.2	Endogenous
FOXQ1	NM_033260.3	Endogenous
GATM	NM_001482.2	Endogenous
GCHFR	NM_005258.2	Endogenous
GIPR	NM_000164.2	Endogenous
GLYATL2	NM_145016.3	Endogenous
AGPAT9	NM_032717.3	Endogenous
GPRC5C	NM_018653.3	Endogenous
GRHL3	NM_001195010.1	Endogenous
HAS2	NM_005328.2	Endogenous
HBEGF	NM_001945.1	Endogenous
HERC6	NM_001165136.1	Endogenous
HMOX1	NM_002133.1	Endogenous
HR	NM_005144.4	Endogenous
HSP90AA1	NM_001017963.2	Endogenous
HSP90AA4P	ENST00000378770.1	Endogenous
HSPA1A	NM_005345.5	Endogenous
HSPA1B	NM_005346.3	Endogenous
HSPA4L	NM_014278.2	Endogenous
HSPA5	NM_005347.3	Endogenous
HSPA6	NM_002155.3	Endogenous
HSPA7	NR_024151.1	Endogenous
HSPA8	NM_006597.3	Endogenous
HSPB8	NM_014365.2	Endogenous
HSPD1	NM_002156.4	Endogenous
HSPE1	NM_002157.2	Endogenous
HSPH1	NM_006644.2	Endogenous
HYAL1	NM_153282.1	Endogenous
ICAM1	NM_000201.2	Endogenous
ID4	NM_001546.2	Endogenous
IER2	NM_004907.2	Endogenous
IER3	NM_003897.3	Endogenous
IER5	NM_016545.4	Endogenous
IFI35	NM_005533.3	Endogenous
IFI6	NM_002038.3	Endogenous
IFIH1	NM_022168.2	Endogenous
IFIT1	NM_001548.4	Endogenous
IFITM1	NM_003641.3	Endogenous
IGF1R	NM_000875.4	Endogenous
IGFBP3	NM_000598.4	Endogenous
IGFBP5	NM_000599.3	Endogenous
IGFBP6	NM_002178.2	Endogenous
IGSF3	NM_001542.2	Endogenous
IL18	NM_001562.2	Endogenous
IL1A	NM_000575.3	Endogenous
IL1B	NM_000576.2	Endogenous
IL1RL1	NM_016232.4	Endogenous
IL6	NM_000600.3	Endogenous
IL7R	NM_002185.2	Endogenous
INHBA	NM_002192.2	Endogenous
IRF1	NM_002198.1	Endogenous
ISG20	NM_002201.4	Endogenous
ITGB3	NM_000212.2	Endogenous
JUNB	NM_002229.2	Endogenous
KLF10	NM_005655.3	Endogenous
KLF2	NM_016270.2	Endogenous
KLHL24	NM_017644.3	Endogenous
KLK6	NM_002774.3	Endogenous
KRAS	NM_004985.3	Endogenous
KRT4	NM_002272.3	Endogenous
KRT81	NM_002281.3	Endogenous
LANCL1	NM_006055.1	Endogenous
LBH	NM_030915.3	Endogenous
LCE1F	NM_178354.2	Endogenous
LCE3D	NM_032563.1	Endogenous
LCE3E	NM_178435.2	Endogenous
LEP	NM_000230.2	Endogenous
LFNG	NM_001040168.1	Endogenous
LGALS9	NM_002308.3	Endogenous
LIF	NM_002309.3	Endogenous
LMOD1	NM_012134.2	Endogenous
LOC100130238	NR_024563.1	Endogenous
LOX	NM_002317.4	Endogenous
LRP1	NM_002332.2	Endogenous
LY6D	NM_003695.2	Endogenous
MAL	NM_002371.2	Endogenous
MAOB	NM_000898.4	Endogenous
MAP3K12	NM_006301.2	Endogenous
MCAM	NM_006500.2	Endogenous
METTL7A	NM_014033.3	Endogenous
MGP	NM_000900.2	Endogenous
MGC16121	NR_024607.1	Endogenous
MMP3	NM_002422.3	Endogenous
MMP9	NM_004994.2	Endogenous
MT1F	NM_005949.3	Endogenous
MT1X	NM_005952.3	Endogenous
MT2A	NM_005953.3	Endogenous
MTMR14	NM_022485.3	Housekeeping
MX2	NM_002463.1	Endogenous
MXD1	NM_002357.2	Endogenous
MXRA5	NM_015419.3	Endogenous
MYBL2	NM_002466.2	Endogenous
MYLK	NM_053032.2	Endogenous
NACAD	NM_001146334.1	Endogenous
NAP1L3	NM_004538.4	Endogenous
NEFM	NM_005382.2	Endogenous
NFKB2	NM_001077493.1	Endogenous
NID2	NM_007361.3	Endogenous
NKD2	NM_033120.2	Endogenous
NOV	NM_002514.2	Endogenous
NPTX1	NM_002522.3	Endogenous
NR4A1	NM_173157.1	Endogenous
NUBP1	NM_002484.3	Housekeeping
OAS3	NM_006187.2	Endogenous
OXTR	NM_000916.3	Endogenous
PAEP	XM_005263406.2	Endogenous
PBX1	NM_002585.2	Endogenous
PCOLCE	NM_002593.3	Endogenous
PDGFB	NM_033016.2	Endogenous
PDGFRA	NM_006206.3	Endogenous
PDIA4	NM_004911.4	Endogenous
PDK2	NM_002611.3	Endogenous
PDPN	NM_006474.4	Endogenous
PHLDB1	NM_001144758.1	Endogenous
PI3	NM_002638.3	Endogenous
PIK3C2B	NM_002646.3	Endogenous
PKMYT1	NM_004203.3	Endogenous
PLAT	NM_000931.2	Endogenous
PMAIP1	NM_021127.2	Endogenous
PMP22	NM_000304.3	Endogenous
PNMA2	NM_007257.5	Endogenous
PPL	NM_002705.4	Endogenous
PPP1R3C	NM_005398.4	Endogenous
PRR9	NM_001195571.1	Endogenous
PRSS22	NM_022119.3	Endogenous
PSG5	NM_002781.3	Endogenous
PSRC1	NM_001032290.1	Endogenous
PTGIS	NM_000961.3	Endogenous
PTHLH	NM_198965.1	Endogenous
PTPRC	NM_080923.2	Endogenous
PTX3	NM_002852.3	Endogenous
RAB31	NM_006868.3	Endogenous
RAB40B	NM_006822.2	Endogenous
RAF1	NM_002880.3	Endogenous
RASD2	NM_014310.3	Endogenous
REL	NM_002908.3	Endogenous
RFC3	NM_002915.3	Endogenous
RIMS3	NM_014747.2	Endogenous
RND1	NM_014470.2	Endogenous
ROR1	NM_001083592.1	Endogenous
ROR2	NM_004560.2	Endogenous
RRM2	NM_001034.1	Endogenous
S100A7	NM_002963.3	Endogenous
SALL2	NM_005407.1	Endogenous
SAMD11	NM_152486.2	Endogenous
SAMHD1	NM_015474.2	Endogenous
SAP130	NM_024545.3	Housekeeping
C8orf84	NM_153225.3	Endogenous
SELENBP1	NM_003944.2	Endogenous
SERPINB1	NM_030666.2	Endogenous
SF3A3	NM_006802.2	Housekeeping
SH3BGR	NM_007341.2	Endogenous
SH3BP2	NM_003023.4	Endogenous
SHROOM2	NM_001649.2	Endogenous
SLC26A2	NM_000112.3	Endogenous
SLC34A2	NM_006424.2	Endogenous
SLC38A3	NM_006841.4	Endogenous
SLC47A2	NM_152908.3	Endogenous
SLC7A8	NM_001267036.1	Endogenous
SNN	NM_003498.4	Endogenous
SOX10	NM_006941.3	Endogenous
SPARC	NM_003118.3	Endogenous
SPINK6	NM_205841.3	Endogenous
SPON1	NM_006108.2	Endogenous
SPP1	NM_000582.2	Endogenous
SPRR1A	NM_005987.2	Endogenous
SPRR2A	NM_005988.2	Endogenous
SPRR2D	NM_006945.4	Endogenous
C12orf39	NR_135187.1	Endogenous
STAT1	NM_139266.1	Endogenous
STC1	NM_003155.2	Endogenous
STEAP4	NM_024636.2	Endogenous
STON1	NM_001198595.1	Endogenous
SULF1	NM_001128204.1	Endogenous
SYNGR1	NM_145731.3	Endogenous
TAGLN3	NM_001008273.1	Endogenous
TAP1	NM_000593.5	Endogenous
TCF7	NM_201633.2	Endogenous
TCN1	NM_001062.3	Endogenous
TF	NM_001063.2	Endogenous
TFCP2L1	NM_014553.2	Endogenous
TFPI2	NM_006528.3	Endogenous
THBS2	NM_003247.3	Endogenous
THY1	NM_006288.2	Endogenous
TIMP3	NM_000362.4	Endogenous
TK1	NM_003258.1	Endogenous
TLR2	NM_003264.3	Endogenous
TMCC2	NM_014858.2	Endogenous
TMEM121	NM_025268.2	Endogenous
TNFAIP2	NM_006291.2	Endogenous
TNFAIP3	NM_006290.2	Endogenous
TNFRSF10B	NM_003842.3	Endogenous
TNFRSF10D	NM_003840.3	Endogenous
TNFRSF11B	NM_002546.2	Endogenous
TYMP	NM_001953.3	Endogenous
UBB	NM_018955.2	Endogenous
UBC	NM_021009.6	Endogenous
ULBP1	NM_025218.2	Endogenous
UPP1	NM_003364.2	Endogenous
USP18	NM_017414.3	Endogenous
USP2	NM_001243759.1	Endogenous
USP39	NM_001256725.1	Housekeeping
VIM	NM_003380.2	Endogenous
VIPR1	NM_004624.3	Endogenous
VWA1	NM_199121.2	Endogenous
XAF1	NM_199139.2	Endogenous
ZFAND2A	NM_182491.2	Endogenous
ZFP36	NM_003407.2	Endogenous
ZNF165	NM_003447.3	Endogenous
ZNF362	NM_152493.2	Endogenous
ZSCAN12P1	NR_024063.2	Endogenous
